# Supplementary material for: Diversity and Functional Distribution Characteristics of Myxobacterial Communities in the Rhizosphere of Tamarix chinensis Lour in Ebinur Lake Wetland, China
Source: Microorganisms. 2023 Jul 28;11(8):1924. doi: 10.3390/microorganisms11081924 (PMC10459050; doi:10.3390/microorganisms11081924)
Supplement: Supplementary file 1 [file microorganisms-11-01924-s001.zip]

Archive with 15 entries (14 files):
- supplementary files/
- supplementary files/File S1.xlsx
- supplementary files/File S2.xlsx
- supplementary files/File S3.xlsx
- supplementary files/File S4.xlsx
- supplementary files/File S5.xlsx
- supplementary files/File S6.xlsx
- supplementary files/File S7.xlsx
- supplementary files/File S8.xlsx
- supplementary files/File S9.xlsx
- supplementary files/Table S1.pdf
- supplementary files/Table S2.pdf
- supplementary files/Table S3.pdf
- supplementary files/Table S4.pdf
- supplementary files/Table S5.pdf
