# Supplementary material for: Diversity and Functional Distribution Characteristics of Myxobacterial Communities in the Rhizosphere of Tamarix chinensis Lour in Ebinur Lake Wetland, China
Source: Microorganisms. 2023 Jul 28;11(8):1924. doi: 10.3390/microorganisms11081924 (PMC10459050; doi:10.3390/microorganisms11081924)
Supplement: Supplementary file 1 [file microorganisms-11-01924-s001.zip › supplementary files/File S1.xlsx]

## Sheet: Space
Taxonomy	Archangium	Haliangium	Sandaracinus	Anaeromyxobacter	Enhygromyxa	Nannocystis	Pajaroellobacter	Vulgatibacter	Myxococcus	No_rank-Myxo-P3OB-42
S1	0.168498	0.227106	0.025641	0.018315	0.043956	0.018315	0.010989	0.00732601	0.014652	0.029304
S2	0.131868	0.201465	0.032967	0.014652	0.014652	0.043956	0	0.00732601	0.014652	0.032967
S3	0.252747	0.186813	0.047619	0.003663	0.021978	0.010989	0.018315	0.018315	0.021978	0.0512821
S4	0.117216	0.186813	0.0586081	0.018315	0.021978	0.029304	0.00732601	0	0.00732601	0.021978
S5	0.186813	0.263736	0.025641	0.010989	0.010989	0.021978	0.010989	0.003663	0.010989	0.014652
S6	0.164835	0.304029	0.040293	0.003663	0.032967	0.010989	0	0.014652	0.003663	0.025641
S7	0.142857	0.263736	0.047619	0	0.025641	0.025641	0.00732601	0	0.00732601	0.025641
S8	0.135531	0.190476	0.03663	0.018315	0.047619	0.03663	0.010989	0.010989	0.003663	0.010989
S9	0.3663	0.201465	0.029304	0.010989	0.029304	0.021978	0.00732601	0.00732601	0.014652	0.021978
S10	0.223443	0.14652	0.029304	0.040293	0.021978	0.03663	0.00732601	0.003663	0.003663	0.040293

## Sheet: Time
Taxonomy	Archangium	Haliangium	Sandaracinus	Anaeromyxobacter	Enhygromyxa	Nannocystis	Pajaroellobacter	Vulgatibacter	Myxococcus	No_rank-Myxo-P3OB-42
cL4	0.215385	0.187912	0.034066	0.008791	0.017582	0.02967	0.010989	0.002198	0.016484	0.026374
cL7	0.175824	0.182418	0.036264	0.020879	0.031868	0.021978	0.004396	0.00989	0.004396	0.021978
cL10	0.175824	0.281319	0.041758	0.012088	0.031868	0.025275	0.008791	0.00989	0.00989	0.034066
