# Supplementary material for: Diversity and Functional Distribution Characteristics of Myxobacterial Communities in the Rhizosphere of Tamarix chinensis Lour in Ebinur Lake Wetland, China
Source: Microorganisms. 2023 Jul 28;11(8):1924. doi: 10.3390/microorganisms11081924 (PMC10459050; doi:10.3390/microorganisms11081924)
Supplement: Supplementary file 1 [file microorganisms-11-01924-s001.zip › supplementary files/File S2.xlsx]

## Sheet: Space
Sample	Chao1			ACE					Shannon			Simpson
S1	73.1167	14.4496	a	81.109	16.6762	a		S1	4.66667	0.10035	ab	0.93467	0.00987	a
S2	85.8127	10.0312	a	91.7407	7.99948	a		S2	5.02333	0.36684	a	0.94767	0.01656	a
S3	68.6667	6.44851	a	70.8687	7.3186	a		S3	4.61867	0.68034	ab	0.903	0.07964	a
S4	72.1167	14.9329	a	80.2493	13.2094	a		S4	4.92433	0.1569	a	0.947	0.00608	a
S5	64.197	10.795	a	85.1417	20.9882	a		S5	4.71167	0.05605	ab	0.932	0.00656	a
S6	75.789	6.22613	a	93.6243	16.1052	a		S6	4.62533	0.45438	ab	0.93367	0.02346	a
S7	68.1667	10.7742	a	72.3063	6.23494	a		S7	4.83133	0.5382	ab	0.94833	0.01401	a
S8	67.377	20.0685	a	72.409	19.6923	a		S8	5.001	0.3324	a	0.95433	0.00907	a
S9	73.7363	9.08839	a	84.9807	17.6496	a		S9	4.17667	0.23381	b	0.85067	0.03066	b
S10	99.6363	6.37728	a	98.6073	8.53408	a		S10	4.80367	0.1703	ab	0.928	0.019	a

## Sheet: time
April						July						October
shannon	simpson	chao1	ACE			shannon	simpson	chao1	ACE			shannon	simpson	chao1	ACE
4.743	0.93	69.6	75.477			4.553	0.928	60.75	67.978			4.704	0.946	89	99.872
4.706	0.932	91	84.576			5.425	0.965	92.188	100.372			4.939	0.946	74.25	90.274
3.847	0.812	70.5	78.113			5.132	0.96	61.5	63.478			4.877	0.937	74	71.015
5.103	0.95	87.75	95.412			4.861	0.94	70.6	71.233			4.809	0.951	58	74.103
4.769	0.931	73.25	109.16			4.709	0.926	67.091	75.933			4.657	0.939	52.25	70.332
4.254	0.915	80.2	106.943			5.132	0.96	78.5	75.725			4.49	0.926	68.667	98.205
4.863	0.949	62	70.411			5.353	0.962	106.5	109.269			4.278	0.934	36	37.239
5.243	0.964	71.214	73.7			5.138	0.953	85.25	91.424			4.622	0.946	45.667	52.103
3.982	0.822	78	91.83			4.436	0.883	79.909	98.179			4.112	0.847	63.3	64.933
4.993	0.947	167	158.106			4.755	0.928	56	61.586			4.663	0.909	75.909	76.13
