# Supplementary material for: Diversity and Functional Distribution Characteristics of Myxobacterial Communities in the Rhizosphere of Tamarix chinensis Lour in Ebinur Lake Wetland, China
Source: Microorganisms. 2023 Jul 28;11(8):1924. doi: 10.3390/microorganisms11081924 (PMC10459050; doi:10.3390/microorganisms11081924)
Supplement: Supplementary file 1 [file microorganisms-11-01924-s001.zip › supplementary files/File S3.xlsx]

## Sheet: OTU
Taxonomy	cL4.1	cL4.2	cL4.3	cL4.4	cL4.5	cL4.6	cL4.7	cL4.8	cL4.9	cL4.10	cL7.1	cL7.2	cL7.3	cL7.4	cL7.5	cL7.6	cL7.7	cL7.8	cL7.9	cL7.10	cL10.1	cL10.2	cL10.3	cL10.4	cL10.5	cL10.6	cL10.7	cL10.8	cL10.9	cL10.10
Archangium	101	79	273	87	50	67	100	63	588	147	139	47	50	44	121	49	69	78	172	145	26	68	54	23	11	103	13	36	154	105
Haliangium	70	97	109	93	69	111	86	117	246	193	123	84	86	69	78	77	126	79	100	94	105	126	59	54	33	286	36	77	84	55
Myxococcus	12	6	13	6	3	4	13	5	60	5	7	2	1	2	2	0	3	2	4	3	4	3	5	0	2	3	0	0	5	2
Anaeromyxobacter	2	1	7	5	4	1	3	6	17	12	6	5	3	7	9	4	9	7	15	50	3	10	5	11	0	13	0	0	5	6
Sandaracinus	4	24	13	15	4	4	37	18	39	28	36	11	20	25	14	22	16	17	7	17	10	10	6	16	5	10	4	9	19	6
Nannocystis	11	38	5	21	4	3	26	29	18	13	11	9	4	32	14	1	12	9	18	25	8	18	5	4	2	9	1	15	7	6
Enhygromyxa	15	3	5	12	2	9	27	14	18	16	28	11	11	6	12	19	12	10	26	16	15	6	9	9	1	25	1	30	6	4
Pajaroellobacter	2	3	6	3	6	1	1	9	21	5	4	1	2	1	1	2	8	0	5	7	11	3	5	2	0	1	0	1	4	8
Vulgatibacter	0	1	0	0	2	1	2	4	18	8	5	6	5	1	1	3	1	0	8	5	0	1	4	0	0	5	0	6	5	0
Phaselicystis	0	1	0	2	1	2	1	2	16	0	1	2	0	2	2	3	0	1	3	6	0	0	0	0	0	1	0	0	0	0
Chondromyces	0	0	0	0	0	0	0	1	0	3	0	1	0	0	0	1	0	0	7	0	0	1	0	1	0	0	0	0	0	0
Sorangium	0	0	0	0	1	0	1	1	6	2	2	0	0	0	0	0	1	0	0	0	0	0	0	0	0	0	0	0	0	0

## Sheet: bray_curtis_distance_matrix-sea
	cL4.1	cL4.2	cL4.3	cL4.4	cL4.5	cL4.6	cL4.7	cL4.8	cL4.9	cL4.10	cL7.1	cL7.2	cL7.3	cL7.4	cL7.5	cL7.6	cL7.7	cL7.8	cL7.9	cL7.10	cL10.1	cL10.2	cL10.3	cL10.4	cL10.5	cL10.6	cL10.7	cL10.8	cL10.9	cL10.10
cL4.1	0	0.251064	0.37963	0.158351	0.250689	0.242857	0.163424	0.296296	0.656646	0.352851	0.267703	0.262626	0.278195	0.315271	0.138004	0.281407	0.270042	0.166667	0.281787	0.288889	0.343358	0.282937	0.241192	0.418398	0.608856	0.390788	0.595588	0.299233	0.221344	0.139364
cL4.2	0.251064	0	0.394737	0.10664	0.308271	0.201754	0.170909	0.153257	0.641538	0.340146	0.265041	0.259259	0.227586	0.19457	0.234714	0.276498	0.196078	0.166667	0.307443	0.268921	0.301149	0.182365	0.323457	0.447721	0.648208	0.421721	0.642857	0.334895	0.254613	0.303371
cL4.3	0.37963	0.394737	0	0.357037	0.507799	0.388013	0.379121	0.394286	0.416779	0.314021	0.273644	0.47541	0.464927	0.529032	0.322628	0.506536	0.369186	0.403785	0.233668	0.30413	0.464927	0.379616	0.506003	0.607985	0.77732	0.452086	0.773663	0.560331	0.236111	0.393258
cL4.4	0.158351	0.10664	0.357037	0	0.282051	0.176734	0.142329	0.146199	0.626646	0.310651	0.231023	0.186761	0.192488	0.237875	0.136546	0.237647	0.153693	0.10962	0.241379	0.212418	0.253521	0.159184	0.262626	0.384615	0.637584	0.368571	0.632107	0.282297	0.204503	0.229358
cL4.5	0.250689	0.308271	0.507799	0.282051	0	0.226361	0.367946	0.296386	0.755239	0.50173	0.433071	0.163077	0.164634	0.21194	0.31	0.180428	0.28536	0.22063	0.436399	0.435798	0.286585	0.285714	0.107383	0.300752	0.47	0.534884	0.452736	0.2625	0.347126	0.248521
cL4.6	0.242857	0.201754	0.388013	0.176734	0.226361	0	0.292	0.15678	0.6752	0.366929	0.284956	0.193717	0.18961	0.321429	0.26477	0.244792	0.130435	0.182266	0.323944	0.352014	0.205195	0.122494	0.233803	0.411765	0.587549	0.389985	0.573643	0.30504	0.304878	0.306329
cL4.7	0.163424	0.170909	0.379121	0.142329	0.367946	0.292	0	0.222615	0.583333	0.300412	0.165402	0.281513	0.256785	0.26749	0.179673	0.267782	0.263538	0.204	0.250755	0.23609	0.361169	0.278085	0.358575	0.472422	0.692308	0.36255	0.6875	0.29087	0.225256	0.276074
cL4.8	0.296296	0.153257	0.394286	0.146199	0.296386	0.15678	0.222615	0	0.609422	0.295292	0.226624	0.209821	0.206208	0.222707	0.26195	0.24	0.0912548	0.207627	0.293375	0.262166	0.206208	0.114563	0.27791	0.40874	0.665635	0.371034	0.660494	0.295711	0.297491	0.349241
cL4.9	0.656646	0.641538	0.416779	0.626646	0.755239	0.6752	0.583333	0.609422	0	0.419878	0.500355	0.709625	0.703824	0.716828	0.609531	0.708469	0.605828	0.6752	0.504249	0.536396	0.703824	0.621036	0.746455	0.796058	0.901907	0.455755	0.900181	0.734644	0.567365	0.690073
cL4.10	0.352851	0.340146	0.314021	0.310651	0.50173	0.366929	0.300412	0.295292	0.419878	0	0.146096	0.420622	0.407166	0.458937	0.268222	0.429038	0.2627	0.36378	0.209536	0.225	0.42671	0.289086	0.479452	0.565217	0.777778	0.207207	0.774127	0.478548	0.217753	0.394231
cL7.1	0.267703	0.265041	0.273644	0.231023	0.433071	0.284956	0.165402	0.226624	0.500355	0.146096	0	0.349353	0.330882	0.397459	0.198052	0.344383	0.20517	0.284956	0.166437	0.189041	0.356618	0.240132	0.412451	0.526971	0.740385	0.300733	0.736211	0.376866	0.158218	0.3213
cL7.2	0.262626	0.259259	0.47541	0.186761	0.163077	0.193717	0.281513	0.209821	0.709625	0.420622	0.349353	0	0.0747922	0.184783	0.228637	0.122222	0.215596	0.141361	0.356618	0.352834	0.196676	0.218824	0.166163	0.277592	0.536481	0.448819	0.529915	0.155807	0.282051	0.320755
cL7.3	0.278195	0.227586	0.464927	0.192488	0.164634	0.18961	0.256785	0.206208	0.703824	0.407166	0.330882	0.0747922	0	0.196765	0.252294	0.0853994	0.207289	0.148052	0.382084	0.349091	0.214286	0.238318	0.173653	0.264901	0.550847	0.46395	0.535865	0.196629	0.261146	0.331551
cL7.4	0.315271	0.19457	0.529032	0.237875	0.21194	0.321429	0.26749	0.222707	0.716828	0.458937	0.397459	0.184783	0.196765	0	0.277652	0.189189	0.29148	0.209184	0.433213	0.375224	0.326146	0.273563	0.243402	0.281553	0.555556	0.534884	0.54918	0.245179	0.355649	0.349081
cL7.5	0.138004	0.234714	0.322628	0.136546	0.31	0.26477	0.179673	0.26195	0.609531	0.268222	0.198052	0.228637	0.252294	0.277652	0	0.25977	0.225049	0.129103	0.201939	0.18328	0.357798	0.244	0.300493	0.390374	0.649351	0.36338	0.644013	0.299065	0.134438	0.170404
cL7.6	0.281407	0.276498	0.506536	0.237647	0.180428	0.244792	0.267782	0.24	0.708469	0.429038	0.344383	0.122222	0.0853994	0.189189	0.25977	0	0.260274	0.171875	0.391941	0.373406	0.261708	0.29274	0.201201	0.269103	0.565957	0.481947	0.533898	0.177465	0.314894	0.351206
cL7.7	0.270042	0.196078	0.369186	0.153693	0.28536	0.130435	0.263538	0.0912548	0.605828	0.2627	0.20517	0.215596	0.207289	0.29148	0.225049	0.260274	0	0.165217	0.299035	0.2864	0.202733	0.0536779	0.281174	0.37931	0.652733	0.326788	0.647436	0.313225	0.285714	0.305122
cL7.8	0.166667	0.166667	0.403785	0.10962	0.22063	0.182266	0.204	0.207627	0.6752	0.36378	0.284956	0.141361	0.148052	0.209184	0.129103	0.171875	0.165217	0	0.320423	0.288967	0.283117	0.193764	0.211268	0.30031	0.579767	0.405159	0.573643	0.251989	0.211382	0.205063
cL7.9	0.281787	0.307443	0.233668	0.241379	0.436399	0.323944	0.250755	0.293375	0.504249	0.209536	0.166437	0.356618	0.382084	0.433213	0.201939	0.391941	0.299035	0.320423	0	0.151432	0.38574	0.289689	0.415861	0.542268	0.742243	0.349574	0.738095	0.376623	0.155963	0.321364
cL7.10	0.288889	0.268921	0.30413	0.212418	0.435798	0.352014	0.23609	0.262166	0.536396	0.225	0.189041	0.352834	0.349091	0.375224	0.18328	0.373406	0.2864	0.288967	0.151432	0	0.396364	0.306189	0.423077	0.512295	0.744076	0.381068	0.739953	0.413284	0.159817	0.317857
cL10.1	0.343358	0.301149	0.464927	0.253521	0.286585	0.205195	0.361169	0.206208	0.703824	0.42671	0.356618	0.196676	0.214286	0.326146	0.357798	0.261708	0.202733	0.283117	0.38574	0.396364	0	0.233645	0.299401	0.304636	0.542373	0.46395	0.535865	0.235955	0.388535	0.411765
cL10.2	0.282937	0.182365	0.379616	0.159184	0.285714	0.122494	0.278085	0.114563	0.621036	0.289086	0.240132	0.218824	0.238318	0.273563	0.244	0.29274	0.0536779	0.193764	0.289689	0.306189	0.233645	0	0.286432	0.398907	0.64	0.333333	0.634551	0.309524	0.300935	0.315068
cL10.3	0.241192	0.323457	0.506003	0.262626	0.107383	0.233803	0.358575	0.27791	0.746455	0.479452	0.412451	0.166163	0.173653	0.243402	0.300493	0.201201	0.281174	0.211268	0.415861	0.423077	0.299401	0.286432	0	0.242647	0.475728	0.519737	0.468599	0.263804	0.328798	0.209302
cL10.4	0.418398	0.447721	0.607985	0.384615	0.300752	0.411765	0.472422	0.40874	0.796058	0.565217	0.526971	0.277592	0.264901	0.281553	0.390374	0.269103	0.37931	0.30031	0.542268	0.512295	0.304636	0.398907	0.242647	0	0.402299	0.611111	0.371429	0.319728	0.462103	0.365385
cL10.5	0.608856	0.648208	0.77732	0.637584	0.47	0.587549	0.692308	0.665635	0.901907	0.777778	0.740385	0.536481	0.550847	0.555556	0.649351	0.565957	0.652733	0.579767	0.742243	0.744076	0.542373	0.64	0.475728	0.402299	0	0.788235	0.0825688	0.54386	0.685131	0.560976
cL10.6	0.390788	0.421721	0.452086	0.368571	0.534884	0.389985	0.36255	0.371034	0.455755	0.207207	0.300733	0.448819	0.46395	0.534884	0.36338	0.481947	0.326788	0.405159	0.349574	0.381068	0.46395	0.333333	0.519737	0.611111	0.788235	0	0.784736	0.485714	0.398658	0.435185
cL10.7	0.595588	0.642857	0.773663	0.632107	0.452736	0.573643	0.6875	0.660494	0.900181	0.774127	0.736211	0.529915	0.535865	0.54918	0.644013	0.533898	0.647436	0.573643	0.738095	0.739953	0.535865	0.634551	0.468599	0.371429	0.0825688	0.784736	0	0.519651	0.680233	0.554656
cL10.8	0.299233	0.334895	0.560331	0.282297	0.2625	0.30504	0.29087	0.295711	0.734644	0.478548	0.376866	0.155807	0.196629	0.245179	0.299065	0.177465	0.313225	0.251989	0.376623	0.413284	0.235955	0.309524	0.263804	0.319728	0.54386	0.485714	0.519651	0	0.390929	0.409836
cL10.9	0.221344	0.254613	0.236111	0.204503	0.347126	0.304878	0.225256	0.297491	0.567365	0.217753	0.158218	0.282051	0.261146	0.355649	0.134438	0.314894	0.285714	0.211382	0.155963	0.159817	0.388535	0.300935	0.328798	0.462103	0.685131	0.398658	0.680233	0.390929	0	0.222453
cL10.10	0.139364	0.303371	0.393258	0.229358	0.248521	0.306329	0.276074	0.349241	0.690073	0.394231	0.3213	0.320755	0.331551	0.349081	0.170404	0.351206	0.305122	0.205063	0.321364	0.317857	0.411765	0.315068	0.209302	0.365385	0.560976	0.435185	0.554656	0.409836	0.222453	0

## Sheet: bray_curtis_distance_matrix-tim
	cL4.1	cL4.2	cL4.3	cL4.4	cL4.5	cL4.6	cL4.7	cL4.8	cL4.9	cL4.10	cL7.1	cL7.2	cL7.3	cL7.4	cL7.5	cL7.6	cL7.7	cL7.8	cL7.9	cL7.10	cL10.1	cL10.2	cL10.3	cL10.4	cL10.5	cL10.6	cL10.7	cL10.8	cL10.9	cL10.10
cL4.1	0	0.251064	0.37963	0.158351	0.250689	0.242857	0.163424	0.296296	0.656646	0.352851	0.267703	0.262626	0.278195	0.315271	0.138004	0.281407	0.270042	0.166667	0.281787	0.288889	0.343358	0.282937	0.241192	0.418398	0.608856	0.390788	0.595588	0.299233	0.221344	0.139364
cL4.2	0.251064	0	0.394737	0.10664	0.308271	0.201754	0.170909	0.153257	0.641538	0.340146	0.265041	0.259259	0.227586	0.19457	0.234714	0.276498	0.196078	0.166667	0.307443	0.268921	0.301149	0.182365	0.323457	0.447721	0.648208	0.421721	0.642857	0.334895	0.254613	0.303371
cL4.3	0.37963	0.394737	0	0.357037	0.507799	0.388013	0.379121	0.394286	0.416779	0.314021	0.273644	0.47541	0.464927	0.529032	0.322628	0.506536	0.369186	0.403785	0.233668	0.30413	0.464927	0.379616	0.506003	0.607985	0.77732	0.452086	0.773663	0.560331	0.236111	0.393258
cL4.4	0.158351	0.10664	0.357037	0	0.282051	0.176734	0.142329	0.146199	0.626646	0.310651	0.231023	0.186761	0.192488	0.237875	0.136546	0.237647	0.153693	0.10962	0.241379	0.212418	0.253521	0.159184	0.262626	0.384615	0.637584	0.368571	0.632107	0.282297	0.204503	0.229358
cL4.5	0.250689	0.308271	0.507799	0.282051	0	0.226361	0.367946	0.296386	0.755239	0.50173	0.433071	0.163077	0.164634	0.21194	0.31	0.180428	0.28536	0.22063	0.436399	0.435798	0.286585	0.285714	0.107383	0.300752	0.47	0.534884	0.452736	0.2625	0.347126	0.248521
cL4.6	0.242857	0.201754	0.388013	0.176734	0.226361	0	0.292	0.15678	0.6752	0.366929	0.284956	0.193717	0.18961	0.321429	0.26477	0.244792	0.130435	0.182266	0.323944	0.352014	0.205195	0.122494	0.233803	0.411765	0.587549	0.389985	0.573643	0.30504	0.304878	0.306329
cL4.7	0.163424	0.170909	0.379121	0.142329	0.367946	0.292	0	0.222615	0.583333	0.300412	0.165402	0.281513	0.256785	0.26749	0.179673	0.267782	0.263538	0.204	0.250755	0.23609	0.361169	0.278085	0.358575	0.472422	0.692308	0.36255	0.6875	0.29087	0.225256	0.276074
cL4.8	0.296296	0.153257	0.394286	0.146199	0.296386	0.15678	0.222615	0	0.609422	0.295292	0.226624	0.209821	0.206208	0.222707	0.26195	0.24	0.0912548	0.207627	0.293375	0.262166	0.206208	0.114563	0.27791	0.40874	0.665635	0.371034	0.660494	0.295711	0.297491	0.349241
cL4.9	0.656646	0.641538	0.416779	0.626646	0.755239	0.6752	0.583333	0.609422	0	0.419878	0.500355	0.709625	0.703824	0.716828	0.609531	0.708469	0.605828	0.6752	0.504249	0.536396	0.703824	0.621036	0.746455	0.796058	0.901907	0.455755	0.900181	0.734644	0.567365	0.690073
cL4.10	0.352851	0.340146	0.314021	0.310651	0.50173	0.366929	0.300412	0.295292	0.419878	0	0.146096	0.420622	0.407166	0.458937	0.268222	0.429038	0.2627	0.36378	0.209536	0.225	0.42671	0.289086	0.479452	0.565217	0.777778	0.207207	0.774127	0.478548	0.217753	0.394231
cL7.1	0.267703	0.265041	0.273644	0.231023	0.433071	0.284956	0.165402	0.226624	0.500355	0.146096	0	0.349353	0.330882	0.397459	0.198052	0.344383	0.20517	0.284956	0.166437	0.189041	0.356618	0.240132	0.412451	0.526971	0.740385	0.300733	0.736211	0.376866	0.158218	0.3213
cL7.2	0.262626	0.259259	0.47541	0.186761	0.163077	0.193717	0.281513	0.209821	0.709625	0.420622	0.349353	0	0.0747922	0.184783	0.228637	0.122222	0.215596	0.141361	0.356618	0.352834	0.196676	0.218824	0.166163	0.277592	0.536481	0.448819	0.529915	0.155807	0.282051	0.320755
cL7.3	0.278195	0.227586	0.464927	0.192488	0.164634	0.18961	0.256785	0.206208	0.703824	0.407166	0.330882	0.0747922	0	0.196765	0.252294	0.0853994	0.207289	0.148052	0.382084	0.349091	0.214286	0.238318	0.173653	0.264901	0.550847	0.46395	0.535865	0.196629	0.261146	0.331551
cL7.4	0.315271	0.19457	0.529032	0.237875	0.21194	0.321429	0.26749	0.222707	0.716828	0.458937	0.397459	0.184783	0.196765	0	0.277652	0.189189	0.29148	0.209184	0.433213	0.375224	0.326146	0.273563	0.243402	0.281553	0.555556	0.534884	0.54918	0.245179	0.355649	0.349081
cL7.5	0.138004	0.234714	0.322628	0.136546	0.31	0.26477	0.179673	0.26195	0.609531	0.268222	0.198052	0.228637	0.252294	0.277652	0	0.25977	0.225049	0.129103	0.201939	0.18328	0.357798	0.244	0.300493	0.390374	0.649351	0.36338	0.644013	0.299065	0.134438	0.170404
cL7.6	0.281407	0.276498	0.506536	0.237647	0.180428	0.244792	0.267782	0.24	0.708469	0.429038	0.344383	0.122222	0.0853994	0.189189	0.25977	0	0.260274	0.171875	0.391941	0.373406	0.261708	0.29274	0.201201	0.269103	0.565957	0.481947	0.533898	0.177465	0.314894	0.351206
cL7.7	0.270042	0.196078	0.369186	0.153693	0.28536	0.130435	0.263538	0.0912548	0.605828	0.2627	0.20517	0.215596	0.207289	0.29148	0.225049	0.260274	0	0.165217	0.299035	0.2864	0.202733	0.0536779	0.281174	0.37931	0.652733	0.326788	0.647436	0.313225	0.285714	0.305122
cL7.8	0.166667	0.166667	0.403785	0.10962	0.22063	0.182266	0.204	0.207627	0.6752	0.36378	0.284956	0.141361	0.148052	0.209184	0.129103	0.171875	0.165217	0	0.320423	0.288967	0.283117	0.193764	0.211268	0.30031	0.579767	0.405159	0.573643	0.251989	0.211382	0.205063
cL7.9	0.281787	0.307443	0.233668	0.241379	0.436399	0.323944	0.250755	0.293375	0.504249	0.209536	0.166437	0.356618	0.382084	0.433213	0.201939	0.391941	0.299035	0.320423	0	0.151432	0.38574	0.289689	0.415861	0.542268	0.742243	0.349574	0.738095	0.376623	0.155963	0.321364
cL7.10	0.288889	0.268921	0.30413	0.212418	0.435798	0.352014	0.23609	0.262166	0.536396	0.225	0.189041	0.352834	0.349091	0.375224	0.18328	0.373406	0.2864	0.288967	0.151432	0	0.396364	0.306189	0.423077	0.512295	0.744076	0.381068	0.739953	0.413284	0.159817	0.317857
cL10.1	0.343358	0.301149	0.464927	0.253521	0.286585	0.205195	0.361169	0.206208	0.703824	0.42671	0.356618	0.196676	0.214286	0.326146	0.357798	0.261708	0.202733	0.283117	0.38574	0.396364	0	0.233645	0.299401	0.304636	0.542373	0.46395	0.535865	0.235955	0.388535	0.411765
cL10.2	0.282937	0.182365	0.379616	0.159184	0.285714	0.122494	0.278085	0.114563	0.621036	0.289086	0.240132	0.218824	0.238318	0.273563	0.244	0.29274	0.0536779	0.193764	0.289689	0.306189	0.233645	0	0.286432	0.398907	0.64	0.333333	0.634551	0.309524	0.300935	0.315068
cL10.3	0.241192	0.323457	0.506003	0.262626	0.107383	0.233803	0.358575	0.27791	0.746455	0.479452	0.412451	0.166163	0.173653	0.243402	0.300493	0.201201	0.281174	0.211268	0.415861	0.423077	0.299401	0.286432	0	0.242647	0.475728	0.519737	0.468599	0.263804	0.328798	0.209302
cL10.4	0.418398	0.447721	0.607985	0.384615	0.300752	0.411765	0.472422	0.40874	0.796058	0.565217	0.526971	0.277592	0.264901	0.281553	0.390374	0.269103	0.37931	0.30031	0.542268	0.512295	0.304636	0.398907	0.242647	0	0.402299	0.611111	0.371429	0.319728	0.462103	0.365385
cL10.5	0.608856	0.648208	0.77732	0.637584	0.47	0.587549	0.692308	0.665635	0.901907	0.777778	0.740385	0.536481	0.550847	0.555556	0.649351	0.565957	0.652733	0.579767	0.742243	0.744076	0.542373	0.64	0.475728	0.402299	0	0.788235	0.0825688	0.54386	0.685131	0.560976
cL10.6	0.390788	0.421721	0.452086	0.368571	0.534884	0.389985	0.36255	0.371034	0.455755	0.207207	0.300733	0.448819	0.46395	0.534884	0.36338	0.481947	0.326788	0.405159	0.349574	0.381068	0.46395	0.333333	0.519737	0.611111	0.788235	0	0.784736	0.485714	0.398658	0.435185
cL10.7	0.595588	0.642857	0.773663	0.632107	0.452736	0.573643	0.6875	0.660494	0.900181	0.774127	0.736211	0.529915	0.535865	0.54918	0.644013	0.533898	0.647436	0.573643	0.738095	0.739953	0.535865	0.634551	0.468599	0.371429	0.0825688	0.784736	0	0.519651	0.680233	0.554656
cL10.8	0.299233	0.334895	0.560331	0.282297	0.2625	0.30504	0.29087	0.295711	0.734644	0.478548	0.376866	0.155807	0.196629	0.245179	0.299065	0.177465	0.313225	0.251989	0.376623	0.413284	0.235955	0.309524	0.263804	0.319728	0.54386	0.485714	0.519651	0	0.390929	0.409836
cL10.9	0.221344	0.254613	0.236111	0.204503	0.347126	0.304878	0.225256	0.297491	0.567365	0.217753	0.158218	0.282051	0.261146	0.355649	0.134438	0.314894	0.285714	0.211382	0.155963	0.159817	0.388535	0.300935	0.328798	0.462103	0.685131	0.398658	0.680233	0.390929	0	0.222453
cL10.10	0.139364	0.303371	0.393258	0.229358	0.248521	0.306329	0.276074	0.349241	0.690073	0.394231	0.3213	0.320755	0.331551	0.349081	0.170404	0.351206	0.305122	0.205063	0.321364	0.317857	0.411765	0.315068	0.209302	0.365385	0.560976	0.435185	0.554656	0.409836	0.222453	0
