# Supplementary material for: Diversity and Functional Distribution Characteristics of Myxobacterial Communities in the Rhizosphere of Tamarix chinensis Lour in Ebinur Lake Wetland, China
Source: Microorganisms. 2023 Jul 28;11(8):1924. doi: 10.3390/microorganisms11081924 (PMC10459050; doi:10.3390/microorganisms11081924)
Supplement: Supplementary file 1 [file microorganisms-11-01924-s001.zip › supplementary files/File S5.xlsx]

## Sheet: Sheet1
Sample name	Myxobacteria shannon	Myxobacteria simpson	Myxobacteria chao1	Myxobacteria ACE	Bacteria shannon	Bacteria simpson	Bacteria chao1	Bacteria ACE
cL4.1	4.743	0.93	69.6	75.477	8.634	0.989	3352.95	3447.52
cL4.2	4.706	0.932	91	84.576	9.547	0.996	3038.25	3121.97
cL4.3	3.847	0.812	70.5	78.113	6.783	0.871	3188.3	3251.16
cL4.4	5.103	0.95	87.75	95.412	9.552	0.996	3271.05	3460.02
cL4.5	4.769	0.931	73.25	109.16	6.743	0.972	2399.71	2499.56
cL4.6	4.254	0.915	80.2	106.943	6.588	0.878	3030	3165.63
cL4.7	4.863	0.949	62	70.411	9.461	0.996	2993.31	3104.07
cL4.8	5.243	0.964	71.214	73.7	9.533	0.993	3256.53	3345.5
cL4.9	3.982	0.822	78	91.83	9.524	0.995	3971.77	4080.67
cL4.10	4.993	0.947	167	158.106	9.89	0.997	4778.08	4910.15
cL7.1	4.553	0.928	60.75	67.978	9.512	0.995	3559.22	3560.74
cL7.2	5.425	0.965	92.188	100.372	8.446	0.981	2942.18	3093.26
cL7.3	5.132	0.96	61.5	63.478	9.467	0.996	2994.18	3075.13
cL7.4	4.861	0.94	70.6	71.233	9.442	0.996	2943.29	3066.01
cL7.5	4.709	0.926	67.091	75.933	9.097	0.991	3089.72	3305.72
cL7.6	5.132	0.96	78.5	75.725	9.475	0.995	3190.39	3287.13
cL7.7	5.353	0.962	106.5	109.269	9.194	0.994	4351.05	4475.46
cL7.8	5.138	0.953	85.25	91.424	9.564	0.993	3245.5	3445.51
cL7.9	4.436	0.883	79.909	98.179	9.313	0.993	2995.43	3171.77
cL7.10	4.755	0.928	56	61.586	9.486	0.996	3074.07	3266.41
cL10.1	4.704	0.946	89	99.872	7.779	0.973	2139.65	2174.76
cL10.2	4.939	0.946	74.25	90.274	8.915	0.99	3315.01	3335.76
cL10.3	4.877	0.937	74	71.015	5.295	0.849	2307.16	2479.36
cL10.4	4.809	0.951	58	74.103	8.183	0.983	2619.55	2676.59
cL10.5	4.657	0.939	52.25	70.332	6.201	0.872	2130.44	2329.88
cL10.6	4.49	0.926	68.667	98.205	8.367	0.985	3187.23	3381.49
cL10.7	4.278	0.934	36	37.239	7.322	0.976	1680.42	1743.29
cL10.8	4.622	0.946	45.667	52.103	8.814	0.991	2533.42	2635.98
cL10.9	4.112	0.847	63.3	64.933	6.036	0.84	2626.27	2663.45
cL10.10	4.663	0.909	75.909	76.13	9.074	0.993	2758.24	2855.6
