# Supplementary material for: Diversity and Functional Distribution Characteristics of Myxobacterial Communities in the Rhizosphere of Tamarix chinensis Lour in Ebinur Lake Wetland, China
Source: Microorganisms. 2023 Jul 28;11(8):1924. doi: 10.3390/microorganisms11081924 (PMC10459050; doi:10.3390/microorganisms11081924)
Supplement: Supplementary file 1 [file microorganisms-11-01924-s001.zip › supplementary files/File S7.xlsx]

## Sheet: 4-edges
source	target	correlation	p-value	correlation_type	cor
Haliangium	Anaeromyxobacter	0.819606	0.00370353	positive	1
Haliangium	Sandaracinus	0.768307	0.00942943	positive	1
Haliangium	Nannocystis	0.668696	0.0345095	positive	1
Haliangium	Pajaroellobacter	0.695467	0.0255464	positive	1
Haliangium	Phaselicystis	0.635946	0.0481045	positive	1
Haliangium	Pseudomonas	-0.69697	0.0250967	negative	-1
Haliangium	Streptomyces	0.854545	0.0016368	positive	1
Haliangium	Bacillus	0.660606	0.0375884	positive	1
Haliangium	Acinetobacter	-0.684848	0.0288828	negative	-1
Anaeromyxobacter	Enhygromyxa	0.665657	0.0356454	positive	1
Anaeromyxobacter	Pajaroellobacter	0.872688	0.000982922	positive	1
Anaeromyxobacter	Lentilactobacillus	-0.789024	0.00666047	negative	-1
Anaeromyxobacter	Pseudomonas	-0.776791	0.00821294	negative	-1
Anaeromyxobacter	Streptomyces	0.935819	6.87e-05	positive	1
Myxococcus	Salinimicrobium	0.678928	0.0308665	positive	1
Sandaracinus	Nannocystis	0.718658	0.0191977	positive	1
Sandaracinus	Lentilactobacillus	-0.68294	0.0295126	negative	-1
Sandaracinus	Streptomyces	0.780502	0.00771748	positive	1
Sandaracinus	Woeseia	0.713428	0.0205214	positive	1
Sandaracinus	Bacillus	0.762209	0.0103786	positive	1
Nannocystis	Woeseia	0.778119	0.00803314	positive	1
Nannocystis	Subgroup_10	0.77204	0.00887954	positive	1
Enhygromyxa	Lentilactobacillus	-0.693012	0.0262929	negative	-1
Enhygromyxa	Streptomyces	0.674775	0.0323118	positive	1
Enhygromyxa	Bacillus	0.832831	0.00277789	positive	1
Pajaroellobacter	Pseudomonas	-0.837022	0.00252305	negative	-1
Pajaroellobacter	Streptomyces	0.757013	0.011239	positive	1
Vulgatibacter	Halomonas	-0.881131	0.000754956	negative	-1
Vulgatibacter	Marinococcus	-0.818193	0.00381405	negative	-1
Vulgatibacter	Marinobacter	-0.641967	0.0453756	negative	-1
Vulgatibacter	Shewanella	-0.83078	0.00290906	negative	-1
Vulgatibacter	Marinimicrobium	-0.833309	0.00274788	negative	-1
Vulgatibacter	Salinimicrobium	-0.723786	0.0179583	negative	-1
Vulgatibacter	Acinetobacter	-0.723786	0.0179583	negative	-1
Sorangium	Marinococcus	-0.658865	0.0382744	negative	-1
Sorangium	Shewanella	-0.686607	0.028311	negative	-1
Sorangium	Saccharospirillum	-0.879208	0.000803069	negative	-1
Halomonas	Marinococcus	0.915152	0.000204472	positive	1
Halomonas	Marinobacter	0.660606	0.0375884	positive	1
Halomonas	Shewanella	0.684848	0.0288828	positive	1
Halomonas	Saccharospirillum	0.762209	0.0103786	positive	1
Halomonas	Halalkalicoccus	0.680854	0.0302112	positive	1
Halomonas	Marinimicrobium	0.936175	6.72e-05	positive	1
Halomonas	Salinimicrobium	0.733333	0.0158006	positive	1
Halomonas	Halofilum	0.733333	0.0158006	positive	1
Halomonas	Subgroup_10	0.721212	0.0185732	positive	1
Halomonas	Nitrolancea	0.793939	0.00609992	positive	1
Marinococcus	Shewanella	0.806061	0.00486206	positive	1
Marinococcus	Saccharospirillum	0.774405	0.00854318	positive	1
Marinococcus	Marinimicrobium	0.778119	0.00803314	positive	1
Marinococcus	Halofilum	0.648485	0.0425401	positive	1
Marinococcus	Subgroup_10	0.648485	0.0425401	positive	1
Marinococcus	Nitrolancea	0.733333	0.0158006	positive	1
Marinobacter	Halostagnicola	0.64438	0.0443115	positive	1
Marinobacter	Acinetobacter	0.684848	0.0288828	positive	1
Lentilactobacillus	Pseudomonas	0.648485	0.0425401	positive	1
Lentilactobacillus	Streptomyces	-0.866667	0.00117354	negative	-1
Shewanella	Saccharospirillum	0.701233	0.0238505	positive	1
Shewanella	Acinetobacter	0.672727	0.0330412	positive	1
Pseudomonas	Streptomyces	-0.648485	0.0425401	negative	-1
Saccharospirillum	Marinimicrobium	0.709483	0.0215606	positive	1
Halalkalicoccus	Marinimicrobium	0.82622	0.00321676	positive	1
Halalkalicoccus	Halomicrobium	0.753803	0.0117948	positive	1
Marinimicrobium	Salinimicrobium	0.765961	0.00978704	positive	1
Marinimicrobium	Halofilum	0.650459	0.0417055	positive	1
Marinimicrobium	Nitrolancea	0.717329	0.0195283	positive	1
Streptomyces	Bacillus	0.684848	0.0288828	positive	1
Woeseia	Halofilum	0.745455	0.0133301	positive	1
Woeseia	Subgroup_10	0.915152	0.000204472	positive	1
Woeseia	Nitrolancea	0.854545	0.0016368	positive	1
Halofilum	Subgroup_10	0.842424	0.00222003	positive	1
Halofilum	Nitrolancea	0.927273	0.000112035	positive	1
Halofilum	Halostagnicola	0.844989	0.0020858	positive	1
Subgroup_10	Nitrolancea	0.927273	0.000112035	positive	1
Nitrolancea	Halostagnicola	0.808514	0.00463528	positive	1

## Sheet: 4-nodes
Lable	sum_abundance
Haliangium	0.0236648
Anaeromyxobacter	0.00116384
Sandaracinus	0.00404112
Nannocystis	0.00394414
Pajaroellobacter	0.0012285
Phaselicystis	0.000581922
Pseudomonas	0.188316
Streptomyces	0.100834
Bacillus	0.0865123
Acinetobacter	0.119262
Enhygromyxa	0.00252166
Lentilactobacillus	0.430687
Myxococcus	0.00248933
Salinimicrobium	0.0483965
Woeseia	0.069572
Subgroup_10	0.0570283
Vulgatibacter	0.00064658
Halomonas	0.233157
Marinococcus	0.0486228
Marinobacter	0.0655632
Shewanella	0.416559
Marinimicrobium	0.017296
Sorangium	0.000226303
Saccharospirillum	0.0133519
Halalkalicoccus	0.0164231
Halofilum	0.0212401
Nitrolancea	0.041963
Halostagnicola	0.00850252
Halomicrobium	0.022113

## Sheet: 7-edges
source	target	correlation	p-value	correlation_type	cor
Anaeromyxobacter	Nannocystis	0.842142	0.0022352	positive	1
Myxococcus	Pseudomonas	0.671246	0.0335759	positive	1
Sandaracinus	Phaselicystis	-0.65232	0.0409287	negative	-1
Sandaracinus	Longispora	0.798795	0.00557994	positive	1
Sandaracinus	Tumebacillus	0.646353	0.0434538	positive	1
Nannocystis	Halomonas	-0.695135	0.0256465	negative	-1
Enhygromyxa	Vulgatibacter	0.715893	0.0198899	positive	1
Pajaroellobacter	Acetobacter	-0.769564	0.00924169	negative	-1
Pajaroellobacter	Escherichia-Shigella	-0.745471	0.013327	negative	-1
Phaselicystis	Bacteroides	-0.642727	0.0450384	negative	-1
Pseudomonas	Rubellimicrobium	0.709091	0.0216659	positive	1
Bacillus	Paenibacillus	0.842424	0.00222003	positive	1
Bacillus	Rubellimicrobium	0.733333	0.0158006	positive	1
Halomonas	Marmoricola	-0.757576	0.0111434	negative	-1
Halomonas	Aliifodinibius	0.757576	0.0111434	positive	1
Bacteroides	Massilia	0.691135	0.0268738	positive	1
Bacteroides	Escherichia-Shigella	0.840983	0.00229818	positive	1
Nocardioides	Marmoricola	0.8997	0.000391674	positive	1
Nocardioides	Streptomyces	0.887542	0.000609666	positive	1
Nocardioides	Aliifodinibius	-0.851068	0.00179113	negative	-1
Nocardioides	Arthrobacter	0.911858	0.000237144	positive	1
Acetobacter	Escherichia-Shigella	0.844041	0.00213472	positive	1
Marmoricola	Streptomyces	0.672727	0.0330412	positive	1
Marmoricola	Aliifodinibius	-0.866667	0.00117354	negative	-1
Marmoricola	Rubellimicrobium	0.69697	0.0250967	positive	1
Marmoricola	Arthrobacter	0.866667	0.00117354	positive	1
Streptomyces	Aliifodinibius	-0.745455	0.0133301	negative	-1
Streptomyces	Arthrobacter	0.733333	0.0158006	positive	1
Paenibacillus	Rubellimicrobium	0.721212	0.0185732	positive	1
Paenibacillus	Massilia	0.711249	0.0210909	positive	1
Aliifodinibius	Rubellimicrobium	-0.672727	0.0330412	negative	-1
Aliifodinibius	Arthrobacter	-0.709091	0.0216659	negative	-1

## Sheet: 7-nodes
node	sum_abundance
Anaeromyxobacter	0.00274796
Nannocystis	0.00313591
Myxococcus	0.000872883
Pseudomonas	0.377635
Sandaracinus	0.00462305
Phaselicystis	0.000452606
Longispora	0.0635264
Tumebacillus	0.0406699
Halomonas	0.200052
Enhygromyxa	0.00349153
Vulgatibacter	0.000711238
Pajaroellobacter	0.000743567
Acetobacter	0.017587
Escherichia-Shigella	0.00801759
Bacteroides	0.0197853
Rubellimicrobium	0.0253782
Bacillus	0.107623
Paenibacillus	0.024861
Marmoricola	0.101157
Aliifodinibius	0.116902
Massilia	0.0120587
Nocardioides	0.127635
Streptomyces	0.109563
Arthrobacter	0.0650459

## Sheet: 10-edges
source	target	correlation	p-value	correlation_type	cor
Haliangium	Nannocystis	0.728451	0.0168801	positive	1
Haliangium	Enhygromyxa	0.639147	0.0466405	positive	1
Myxococcus	Sphingomonas	0.675283	0.0321327	positive	1
Myxococcus	Aliifodinibius	-0.83263	0.00279051	negative	-1
Nannocystis	Salinimicrobium	-0.670849	0.0337201	negative	-1
Enhygromyxa	Bacillus	0.780502	0.00771748	positive	1
Enhygromyxa	Sinobaca	0.750625	0.0123638	positive	1
Pajaroellobacter	Sphingomonas	0.823723	0.00339476	positive	1
Pajaroellobacter	Paracoccus	0.732176	0.016052	positive	1
Pajaroellobacter	Aliifodinibius	-0.675081	0.0322038	negative	-1
Chondromyces	Sorangium	1	1.0635e-62	positive	1
Candidatus_Ishikawaella	Ligilactobacillus	0.745356	0.0133491	positive	1
Candidatus_Ishikawaella	Ralstonia	0.745356	0.0133491	positive	1
Candidatus_Ishikawaella	Alistipes	0.642529	0.0451259	positive	1
Candidatus_Ishikawaella	Prevotellaceae_UCG-001	1	1.0635e-62	positive	1
Pseudomonas	Ligilactobacillus	0.683349	0.0293767	positive	1
Pseudomonas	Acinetobacter	0.8997	0.000391674	positive	1
Ligilactobacillus	Acinetobacter	0.685429	0.028693	positive	1
Ligilactobacillus	Alistipes	0.862044	0.00133713	positive	1
Ligilactobacillus	Prevotellaceae_UCG-001	0.745356	0.0133491	positive	1
Ligilactobacillus	Brevundimonas	0.704934	0.0228034	positive	1
Ligilactobacillus	Xanthobacter	0.632456	0.0497356	positive	1
Ligilactobacillus	Sinobaca	0.666667	0.0352652	positive	1
Bacillus	Sinobaca	0.635774	0.0481839	positive	1
Lactobacillus	Ralstonia	0.725241	0.017617	positive	1
Lactobacillus	Alistipes	0.710091	0.0213981	positive	1
Lactobacillus	Brevundimonas	0.779494	0.00784993	positive	1
Lactobacillus	Bacteroides	0.711287	0.0210811	positive	1
Nesterenkonia	Paracoccus	0.724774	0.017726	positive	1
Acinetobacter	Xanthobacter	0.657458	0.0388351	positive	1
Ralstonia	Alistipes	0.766261	0.00974078	positive	1
Ralstonia	Prevotellaceae_UCG-001	0.745356	0.0133491	positive	1
Ralstonia	Xanthobacter	0.711512	0.0210216	positive	1
Alistipes	Prevotellaceae_UCG-001	0.642529	0.0451259	positive	1
Alistipes	Brevundimonas	0.817748	0.00384932	positive	1
Alistipes	Xanthobacter	0.810234	0.00448091	positive	1
Alistipes	Sinobaca	0.694424	0.0258618	positive	1

## Sheet: 10-nodes
node	sum_abundance
Haliangium	0.0182982
Nannocystis	0.00151946
Enhygromyxa	0.00219837
Myxococcus	0.000517264
Sphingomonas	0.0429652
Aliifodinibius	0.20377
Salinimicrobium	0.0918466
Bacillus	0.130124
Sinobaca	0.0103776
Pajaroellobacter	0.000743567
Paracoccus	0.0134812
Chondromyces	3.2329e-05
Sorangium	6.4658e-05
Candidatus_Ishikawaella	0.140308
Ligilactobacillus	0.017393
Ralstonia	0.0172637
Alistipes	0.0136752
Prevotellaceae_UCG-001	0.0118971
Pseudomonas	0.672281
Acinetobacter	0.0647873
Brevundimonas	0.0134812
Xanthobacter	0.0121234
Lactobacillus	0.0162291
Bacteroides	0.0118971
Nesterenkonia	0.0191388
