# Supplementary material for: Diversity and Functional Distribution Characteristics of Myxobacterial Communities in the Rhizosphere of Tamarix chinensis Lour in Ebinur Lake Wetland, China
Source: Microorganisms. 2023 Jul 28;11(8):1924. doi: 10.3390/microorganisms11081924 (PMC10459050; doi:10.3390/microorganisms11081924)
Supplement: Supplementary file 1 [file microorganisms-11-01924-s001.zip › supplementary files/File S8.xlsx]

## Sheet: myxobacteria diversity
Sample name	shannon	simpson	chao1	ACE
cL4.1	4.743	0.93	69.6	75.477
cL4.2	4.706	0.932	91	84.576
cL4.3	3.847	0.812	70.5	78.113
cL4.4	5.103	0.95	87.75	95.412
cL4.5	4.769	0.931	73.25	109.16
cL4.6	4.254	0.915	80.2	106.943
cL4.7	4.863	0.949	62	70.411
cL4.8	5.243	0.964	71.214	73.7
cL4.9	3.982	0.822	78	91.83
cL4.10	4.993	0.947	167	158.106
cL7.1	4.553	0.928	60.75	67.978
cL7.2	5.425	0.965	92.188	100.372
cL7.3	5.132	0.96	61.5	63.478
cL7.4	4.861	0.94	70.6	71.233
cL7.5	4.709	0.926	67.091	75.933
cL7.6	5.132	0.96	78.5	75.725
cL7.7	5.353	0.962	106.5	109.269
cL7.8	5.138	0.953	85.25	91.424
cL7.9	4.436	0.883	79.909	98.179
cL7.10	4.755	0.928	56	61.586
cL10.1	4.704	0.946	89	99.872
cL10.2	4.939	0.946	74.25	90.274
cL10.3	4.877	0.937	74	71.015
cL10.4	4.809	0.951	58	74.103
cL10.5	4.657	0.939	52.25	70.332
cL10.6	4.49	0.926	68.667	98.205
cL10.7	4.278	0.934	36	37.239
cL10.8	4.622	0.946	45.667	52.103
cL10.9	4.112	0.847	63.3	64.933
cL10.10	4.663	0.909	75.909	76.13

## Sheet: relative abundance 
Taxonomy	Archangium	Haliangium	Sandaracinus	Anaeromyxobacter	Enhygromyxa	Nannocystis	Pajaroellobacter	Vulgatibacter	Myxococcus	Chondromyces	Phaselicystis
cL4.1	0.21978	0.120879	0	0.032967	0.032967	0.021978	0	0	0.021978	0	0
cL4.2	0.0879121	0.131868	0.032967	0	0	0.0549451	0	0	0.010989	0	0
cL4.3	0.417582	0.120879	0.0549451	0	0	0	0.043956	0	0.032967	0	0
cL4.4	0.175824	0.186813	0.021978	0.010989	0.021978	0.032967	0.010989	0	0.010989	0	0.010989
cL4.5	0.208791	0.307692	0.010989	0.021978	0	0.021978	0.021978	0.010989	0.010989	0	0
cL4.6	0.197802	0.32967	0.032967	0	0.021978	0.010989	0	0	0.010989	0	0.010989
cL4.7	0.153846	0.175824	0.0659341	0	0.043956	0.0659341	0	0	0.010989	0	0
cL4.8	0.120879	0.175824	0.021978	0.010989	0.021978	0.0549451	0.032967	0	0.010989	0	0
cL4.9	0.406593	0.131868	0.032967	0	0.021978	0.021978	0	0	0.032967	0	0.010989
cL4.10	0.164835	0.197802	0.0659341	0.010989	0.010989	0.010989	0	0.010989	0.010989	0	0
cL7.1	0.208791	0.197802	0.0549451	0	0.0549451	0.010989	0	0.021978	0.010989	0	0
cL7.2	0.131868	0.197802	0.032967	0.021978	0.032967	0.032967	0	0.021978	0.010989	0	0
cL7.3	0.131868	0.241758	0.0549451	0	0.032967	0.010989	0	0.021978	0	0	0
cL7.4	0.0659341	0.120879	0.043956	0	0.010989	0.032967	0	0	0.010989	0	0
cL7.5	0.230769	0.120879	0.010989	0.010989	0.021978	0.021978	0.010989	0	0	0	0.010989
cL7.6	0.131868	0.175824	0.0769231	0	0.043956	0	0	0.021978	0	0.010989	0
cL7.7	0.142857	0.252747	0.032967	0	0.021978	0	0.021978	0	0.010989	0	0
cL7.8	0.164835	0.153846	0.043956	0.043956	0.021978	0.010989	0	0	0	0	0
cL7.9	0.318681	0.263736	0	0.032967	0.0549451	0.021978	0.010989	0.010989	0	0.010989	0
cL7.10	0.230769	0.0989011	0.010989	0.0989011	0.021978	0.0769231	0	0	0	0	0
cL10.1	0.0769231	0.362637	0.021978	0.021978	0.043956	0.021978	0.032967	0	0.010989	0	0
cL10.2	0.175824	0.274725	0.032967	0.021978	0.010989	0.043956	0	0	0.021978	0	0
cL10.3	0.208791	0.197802	0.032967	0.010989	0.032967	0.021978	0.010989	0.032967	0.032967	0	0
cL10.4	0.10989	0.252747	0.10989	0.043956	0.032967	0.021978	0.010989	0	0	0	0
cL10.5	0.120879	0.362637	0.0549451	0	0.010989	0.021978	0	0	0.021978	0	0
cL10.6	0.164835	0.406593	0.010989	0.010989	0.032967	0.021978	0	0.021978	0	0	0
cL10.7	0.131868	0.362637	0.043956	0	0.010989	0.010989	0	0	0	0	0
cL10.8	0.120879	0.241758	0.043956	0	0.0989011	0.043956	0	0.032967	0	0	0
cL10.9	0.373626	0.208791	0.0549451	0	0.010989	0.021978	0.010989	0.010989	0.010989	0	0
cL10.10	0.274725	0.142857	0.010989	0.010989	0.032967	0.021978	0.021978	0	0	0	0

## Sheet: myxobacteria function
group	predatory_or_exoparasitic	chemoheterotrophy	cellulolysis	aerobic_chemoheterotrophy	dark_hydrogen_oxidation	iron_respiration	fumarate_respiration	nitrate_reduction	nitrite_respiration	nitrate_ammonification	nitrogen_respiration	nitrite_ammonification	knallgas_bacteria	nitrate_respiration
cL4.1	0.099099	0.18018	0.18018	0	0	0	0	0	0	0	0	0	0	0
cL4.2	0.121212	0.080808	0.080808	0	0	0	0	0	0	0	0	0	0	0
cL4.3	0.085271	0.294574	0.294574	0	0	0	0	0	0	0	0	0	0	0
cL4.4	0.158879	0.149533	0.149533	0	0	0	0	0	0	0	0	0	0	0
cL4.5	0.254545	0.172727	0.172727	0	0	0	0	0	0	0	0	0	0	0
cL4.6	0.275229	0.165138	0.165138	0	0	0	0	0	0	0	0	0	0	0
cL4.7	0.152381	0.133333	0.133333	0	0	0	0	0	0	0	0	0	0	0
cL4.8	0.156863	0.107843	0.107843	0	0	0	0	0	0	0	0	0	0	0
cL4.9	0.09375	0.289062	0.289062	0	0	0	0	0	0	0	0	0	0	0
cL4.10	0.169811	0.141509	0.141509	0	0	0	0	0	0	0	0	0	0	0
cL7.1	0.163636	0.172727	0.172727	0	0	0	0	0	0	0	0	0	0	0
cL7.2	0.174757	0.116505	0.116505	0	0	0	0	0	0	0	0	0	0	0
cL7.3	0.213592	0.116505	0.116505	0	0	0	0	0	0	0	0	0	0	0
cL7.4	0.113402	0.061856	0.061856	0	0	0	0	0	0	0	0	0	0	0
cL7.5	0.098214	0.1875	0.1875	0	0	0	0	0	0	0	0	0	0	0
cL7.6	0.153846	0.125	0.115385	0.009615	0	0	0	0	0	0	0	0	0	0
cL7.7	0.221154	0.125	0.125	0	0	0	0	0	0	0	0	0	0	0
cL7.8	0.132075	0.141509	0.141509	0	0	0	0	0	0	0	0	0	0	0
cL7.9	0.198347	0.247934	0.239669	0.008264	0	0	0	0	0	0	0	0	0	0
cL7.10	0.080357	0.1875	0.1875	0	0	0	0	0	0	0	0	0	0	0
cL10.1	0.336735	0.071429	0.071429	0	0	0	0	0	0	0	0	0	0	0
cL10.2	0.233645	0.149533	0.149533	0	0	0	0	0	0	0	0	0	0	0
cL10.3	0.163636	0.172727	0.172727	0	0	0	0	0	0	0	0	0	0	0
cL10.4	0.205357	0.098214	0.089286	0.008929	0.008929	0.008929	0.008929	0.008929	0.008929	0.008929	0.008929	0.008929	0.008929	0.008929
cL10.5	0.292035	0.106195	0.097345	0.00885	0.00885	0.00885	0.00885	0.00885	0.00885	0.00885	0.00885	0.00885	0.00885	0.00885
cL10.6	0.349057	0.141509	0.141509	0	0	0	0	0	0	0	0	0	0	0
cL10.7	0.320388	0.116505	0.116505	0	0	0	0	0	0	0	0	0	0	0
cL10.8	0.215686	0.107843	0.107843	0	0	0	0	0	0	0	0	0	0	0
cL10.9	0.139706	0.257353	0.25	0.007353	0.007353	0.007353	0.007353	0.007353	0.007353	0.007353	0.007353	0.007353	0.007353	0.007353
cL10.10	0.112069	0.215517	0.215517	0	0	0	0	0	0	0	0	0	0	0

## Sheet: environment
Sample name	pH	EC	AK	AP	MC	IN	OM	CI	MI
cL4.1	8.71	5.57	39.62	38.79	14.4	40.07	4.92	2.6	0.35
cL4.2	8.37	3.38	55.54	54.33	4.97	40.56	9.31	0.78	0.19
cL4.3	8.23	3.28	38.98	58.45	3.64	35.77	11.57	3.07	0.11
cL4.4	8.31	8.87	65.21	45.23	17.76	37.46	43.09	2.66	0.8
cL4.5	8.43	1.44	37.83	46.43	4.14	32.68	14.5	0.39	0.2
cL4.6	8.8	14.41	56.5	53.14	18.07	41.52	18.09	3.09	0.44
cL4.7	8.4	2.96	46.73	49.55	5.85	36.62	13.3	2.4	0.3
cL4.8	8.25	1.49	38.66	44.9	3.9	37.34	12.1	0.63	0.15
cL4.9	8.08	1.46	39.17	56.65	9.91	33.95	6.52	0.69	0.13
cL4.10	8.36	2.55	46.6	57.37	8.45	30.13	17.96	0.56	0.29
cL7.1	8.84	4.07	41.43	47.76	3.07	3.6	3.46	1.99	0.11
cL7.2	8.66	4.83	41.94	46.76	3.98	40.92	8.91	2.69	0.31
cL7.3	8.43	2.52	40.3	46.83	2.39	3.53	9.44	2.71	0.28
cL7.4	8.05	11.57	62.64	42.78	15.16	39.77	41.1	3.05	0.89
cL7.5	8.6	5.87	54.32	17.17	5.93	34.68	15.56	2.46	0.26
cL7.6	8.84	12.98	54.28	33.15	16.47	38.92	8.51	2.81	0.95
cL7.7	8.67	5.34	53.97	33.22	5.59	3.95	4.12	2	0.55
cL7.8	8.89	0.55	25.11	17.38	2.07	40.56	4.39	0.18	0.04
cL7.9	8.3	1.48	32.62	47.76	8.31	36.92	9.44	0.52	0.2
cL7.10	8.38	1.34	51.35	18.84	11.13	37.04	14.23	1.32	1.35
cL10.1	8.92	4.84	43.61	17.38	5.27	3.68	7.45	1.79	0.33
cL10.2	8.32	3.5	44.92	40.39	4.44	3.64	8.25	1.73	0.27
cL10.3	8.17	1.74	42.26	33.15	1.61	4.45	9.84	2.49	0.18
cL10.4	8.32	6.59	95.52	18.11	5.81	7.9	40.57	3.58	0.6
cL10.5	8.78	9.23	62.64	31.16	4.31	4.09	18.89	3.13	0.44
cL10.6	8.57	16.45	51.13	35.61	15.53	3.95	17.02	3.3	0.31
cL10.7	8.44	11.75	50.15	56.06	3.49	4.18	9.44	3.13	0.33
cL10.8	8.95	19.13	48.25	43.11	1.52	4.33	9.84	3.35	0.58
cL10.9	8.44	1.5	25.27	18.62	2.6	3.73	12.9	0.67	0.13
cL10.10	8.16	2.89	54.1	38.99	2.85	4.62	19.82	0.87	0.5

## Sheet: result
粘细菌多样性指数与理化筛选后								筛选后理化与功能							属与筛后理化
Analysis 'Interactive-forward-selection', step 'Forward Selection'
Method: RDA								Analysis 'Interactive-forward-selection', step 'Forward Selection'							Analysis 'Interactive-forward-selection', step 'Forward Selection'
Total variation is 120.00000, explanatory variables account for 14.4%								Method: RDA							Method: RDA
(adjusted explained variation is 8.1%)								Total variation is 420.00000, explanatory variables account for 25.2%							Total variation is 330.00000, explanatory variables account for 14.3%
								(adjusted explained variation is 19.7%)							(adjusted explained variation is 8.0%)
Summary Table:
Statistic	Axis 1	Axis 2	Axis 3	Axis 4				Summary Table:							Summary Table:
Eigenvalues	0.1405	0.0038	0.5298	0.2773				Statistic	Axis 1	Axis 2	Axis 3	Axis 4			Statistic	Axis 1	Axis 2	Axis 3	Axis 4
Explained variation (cumulative)	14.05	14.43	67.41	95.14				Eigenvalues	0.2429	0.0094	0.5396	0.1316			Eigenvalues	0.0955	0.0478	0.1787	0.1325
Pseudo-canonical correlation	0.5598	0.1976	0	0				Explained variation (cumulative)	24.29	25.23	79.19	92.34			Explained variation (cumulative)	9.55	14.32	32.2	45.45
Explained fitted variation (cumulative)	97.37	100						Pseudo-canonical correlation	0.585	0.2157	0	0			Pseudo-canonical correlation	0.7755	0.5329	0	0
								Explained fitted variation (cumulative)	96.29	100					Explained fitted variation (cumulative)	66.65	100
Analysis 'Interactive-forward-selection', step 'Forward Selection'								Analysis 'Interactive-forward-selection', step 'Forward Selection'
Forward Selection Results:								Forward Selection Results:							Analysis 'Interactive-forward-selection', step 'Forward Selection'
Name	Explains %	Contribution %	pseudo-F	P				Name	Explains %	Contribution %	pseudo-F	P			Forward Selection Results:
CI	8.8	61.2	2.7	0.066				AK	14.3	56.5	4.7	0.046			Name	Explains %	Contribution %	pseudo-F	P
MC	5.6	38.8	1.8	0.168				AP	11	43.5	4	0.03			EC	7.8	54.5	2.4	0.008
															MI	6.5	45.5	2.1	0.052
