# Supplementary material for: Diversity and Functional Distribution Characteristics of Myxobacterial Communities in the Rhizosphere of Tamarix chinensis Lour in Ebinur Lake Wetland, China
Source: Microorganisms. 2023 Jul 28;11(8):1924. doi: 10.3390/microorganisms11081924 (PMC10459050; doi:10.3390/microorganisms11081924)
Supplement: Supplementary file 1 [file microorganisms-11-01924-s001.zip › supplementary files/File S9.xlsx]

## Sheet: Sheet1
Area	pH	EC(ms/cm)	AK(mg/kg)	AP(mg/kg)	MC(%)	IN(mg/kg)	OM(g/kg)	CI (g/kg)	MI (g/kg)
cL4.1	8.71±0.03f	5.57±0.01k	39.62±0.16nm	38.79±0.20l	14.40±0.30c	40.07±0.10c	4.92±0.83nm	2.60±0.02f	0.35±0.01g
cL4.2	8.37±0.01lk	3.38±0.01po	55.54±1.49ed	54.33±0.00d	4.97±0.17jihg	40.56±0.31b	9.31±0.61kj	0.78±0.02m	0.19±0.02jkl
cL4.3	8.23±0.02o	3.28±0.01p	38.98±0.85onm	58.45±0.12a	3.64±0.49nmlkj	35.77±0.21h	11.57±0.80jih	3.07±0.01c	0.11±0.01m
cL4.4	8.31±0.02n	8.87±0.01h	65.21±1.08b	45.23±0.12i	17.76±0.56a	37.46±0.18e	43.09±1.06a	2.66±0.05ef	0.8±0.03c
cL4.5	8.43±0.00ji	1.44±0.03t	37.83±0.36o	46.43±0.12h	4.14±0.36lkji	32.68±0.10k	14.50±1.22gf	0.39±0.04q	0.2±0.03jkl
cL4.6	8.8±0.01ed	14.41±0.56c	56.5±0.95d	53.14±0.20e	18.07±0.24a	41.52±0.28a	18.09±1.22dc	3.09±0.03c	0.44±0.01f
cL4.7	8.40±0.01kj	2.96±0.56q	46.73±0.24h	49.55±0.40f	5.85±0.04g	36.62±0.10g	13.30±0.61hgf	2.40±0.04h	0.30±0.02gh
cL4.8	8.25±0.01o	1.49±0.00t	38.66±0.59on	44.90±0.23i	3.90±0.26mlkji	37.34±0.10ef	12.10±1.22ihg	0.63±0.01on	0.15±0.01klm
cL4.9	8.08±0.01q	1.46±0.00t	39.17±0.03onm	56.65±0.50c	9.91±0.250e	33.95±0.10j	6.52±1.22ml	0.69±0.01n	0.13±0.01lm
cL4.10	8.36±0.02ml	2.55±0.02r	46.6±0.34h	57.37±0.22b	8.45±0.2f	30.13±0.21l	17.96±0.40dc	0.56±0.02op	0.29±0.01gh
cL7.1	8.84±0.01c	4.07±0.01n	41.43±0.43lk	47.76±0.35g	3.07±0.10onmlk	3.60±0.02sr	3.46±0.41n	1.99±0.03i	0.11±0.01m
cL7.2	8.66±0.01g	4.83±0.01m	41.94±0.18k	46.76±0.60h	3.98±0.06lkji	40.92±0.18b	8.91±1.97kl	2.69±0.01e	0.31±0.01gh
cL7.3	8.43±0.02ji	2.52±0.01r	40.3±0.23ml	46.83±0.30h	2.39±0.07pon	3.53±0.02s	9.44±1.89kj	2.71±0.01e	0.28±0.01ghi
cL7.4	8.05±0.02q	11.57±0.01f	62.64±2.46c	42.78±0.20j	15.16±0.29c	39.77±0.10c	41.10±0.40ba	3.05±0.01c	0.89±0.01b
cL7.5	8.6±0.05h	5.87±0.01j	54.32±0.92e	17.17±0.04r	5.93±0.10g	34.68±0.42i	15.56±0.40fe	2.46±0.06hg	0.26±0.05hij
cL7.6	8.84±0.01dc	12.98±0.03d	54.28±0.59e	33.15±0.23n	16.47±0.46b	38.92±0.48d	8.51±0.83kl	2.81±0.01d	0.95±0.01b
cL7.7	8.67±0.01ig	5.34±0.01l	53.97±0.23e	33.22±0.35n	5.59±0.14hg	3.95±0.13srqp	4.12±1.61n	2.00±0.02i	0.55±0.02de
cL7.8	8.89±0.07b	0.55±0.00u	25.11±0.46q	17.38±0.03r	2.07±0.04po	40.56±0.94b	4.39±1.06nm	0.18±0.02r	0.04±0.00n
cL7.9	8.30±0.01ni	1.48±0.00t	32.62±0.05p	47.76±0.87g	8.31±0.34f	36.92±0.18fg	9.44±1.28kj	0.52±0.02p	0.20±0.01ijk
cL7.10	8.38±0.01lk	1.34±0.00t	51.35±0.51f	18.84±0.04p	11.13±0.52d	37.04±0.58efg	14.23±1.28gf	1.32±0.02k	1.35±0.01a
cL10.1	8.92±0.01ba	4.84±0.02m	43.61±0.16ji	17.38±0.02r	5.27±0.21ihg	3.68±0.06sr	7.45±1.22lk	1.79±0.03j	0.33±0.01gh
cL10.2	8.32±0.04nm	3.50±0.01o	44.92±0.57i	40.39±0.40k	4.44±0.09kjih	3.64±0.01sr	8.25±1.40lk	1.73±0.03j	0.27±0.01gh
cL10.3	8.17±0.02p	1.74±0.00s	42.26±0.57kj	33.15±0.81n	1.61±0.03p	4.45±0.05on	9.84±0.92kji	2.49±0.01g	0.18±0.02klm
cL10.4	8.32±0.01nm	6.59±0.01i	95.52±0.5a	18.11±0.01q	5.81±0.12g	7.9±0.06m	40.57±1.28b	3.58±0.11a	0.60±0.07d
cL10.5	8.78±0.00e	9.23±0.01g	62.64±0.95c	31.16±0.23o	4.31±0.26kjih	4.09±0.04rqpo	18.89±0.64dc	3.13±0.01c	0.44±0.00f
cL10.6	8.57±0.04h	16.45±0.02b	51.13±0.74f	35.61±1.04m	15.53±0.58bc	3.95±0.02srqp	17.02±0.61ed	3.30±0.10b	0.31±0.05gh
cL10.7	8.44±0.01i	11.75±0.01e	50.15±0.32f	56.06±0.30c	3.49±0.13nmlk	4.18±0.01qpon	9.44±0.83kji	3.13±0.03c	0.33±0.02g
cL10.8	8.95±0.01a	19.13±0.01a	48.25±0.81g	43.11±0.12j	1.52±0.34p	4.33±0.05pon	9.84±1.22kj	3.35±0.10b	0.58±0.06d
cL10.9	8.44±0.02i	1.50±0.00t	25.27±0.06q	18.62±0.05qp	2.60±0.04ponm	3.73±0.02srq	12.90±0.83hg	0.67±0.01n	0.13±0.01lm
cL10.10	8.16±0.00p	2.89±0.01q	54.10±2.08e	38.99±0.20l	2.85±0.10ponml	4.62±0.02n	19.82±0.83c	0.87±0.06l	0.50±0.04fe
